# Supplementary material for: A Proposal for a Process from as Low as Reasonably Achievable to an Ultra-Low-Level Goal in Chest Computed Tomography
Source: J Clin Med. 2024 Aug 6;13(16):4597. doi: 10.3390/jcm13164597 (PMC11354269; doi:10.3390/jcm13164597)
Supplement: Supplementary file 1 [file jcm-13-04597-s001.zip]

Archive with 1 entries (1 files):
- jcm-3099691-supplementary.pdf
